# Supplementary material for: β-Catenin and SOX2 Interaction Regulate Visual Experience-Dependent Cell Homeostasis in the Developing Xenopus Thalamus
Source: Int J Mol Sci. 2023 Sep 2;24(17):13593. doi: 10.3390/ijms241713593 (PMC10488257; doi:10.3390/ijms241713593)
Supplement: Supplementary file 1 [file ijms-24-13593-s001.zip]

Archive with 1 entries (1 files):
- ijms-2561920-supplementary.pdf
